# Supplementary material for: Influence of the Nutritional Composition of Quinoa (Chenopodium quinoa Willd.) on the Sensory Quality of Cooked Quinoa
Source: Foods. 2025 Mar 14;14(6):988. doi: 10.3390/foods14060988 (PMC11941066; doi:10.3390/foods14060988)
Supplement: Supplementary file 1 [file foods-14-00988-s001.zip]

Archive with 1 entries (1 files):
- foods-3430307-supplementary.pdf
